# Supplementary material for: The association between early life antibiotic exposure and the gut resistome of young children: a systematic review
Source: Gut Microbes. 2022 Oct 26;14(1):2120743. doi: 10.1080/19490976.2022.2120743 (PMC9621065; doi:10.1080/19490976.2022.2120743)
Supplement: Supplemental Material [file KGMI_A_2120743_SM4141.zip]

Archive with 4 entries (4 files):
- Supplement_Antibiotics_Resistome_SystematicReview_July28 .docx
- Table S3_Risk_of_Bias_July2022.xlsx
- Table_S1_Reanalysis_Notes.xlsx
- Table_S2_FullTextArticle_Inclusion_Exclusion_july2022.xlsx
