# Supplementary material for: The association between early life antibiotic exposure and the gut resistome of young children: a systematic review
Source: Gut Microbes. 2022 Oct 26;14(1):2120743. doi: 10.1080/19490976.2022.2120743 (PMC9621065; doi:10.1080/19490976.2022.2120743)
Supplement: Supplemental Material [file KGMI_A_2120743_SM4141.zip › Table S3_Risk_of_Bias_July2022.xlsx]

## Sheet: RoB 2
Study ID	Domain 1: Risk of bias arising from the randomization process	Comments on concerns for domain 1	Domain 2: Risk of bias due to deviations from the intended intervention (effect of assignment to intervention)	Comments on concerns for domain 2	Domain 3: Risk of bias due to missing outcome data	Comments on concerns fo domain 3	Domain 4: Risk of bias in measurement of the outcome	Comments on concerns for domain 4	Domain 5: Risk of bias in selection of the reported result	Comments on concerns for domain 5	Overall risk of bias	Comments on overall risk of bias
ARMCA Study	Low	Treatment teams were not masked but the orange tinting of syringes helped to conceal the study drug from participants. No major differences in baseline characteristics noted.	Low	While it's possible that the participants knew that they had been given placebo or the drug, follow-up numbers are pretty consistent among treatment arms. It's unlikely that this led to changes in the intervention also because the intervention was measured by direct observation and the intervention period was short.	Low	Outcome data was measured for 120 of the 124 participants, so it almost entirely complete.	Low	The Clinical Trial NCT says that masking was undertaken from the outcomes assessor. Samples were collected at consistent intervals so low likelihood of bias.	High	The pre-established protocol and statistical analysis plan for antibiotic resistance is quite underdeveloped. There is some indication of measuring macrolide resistance in the Clinical Trials NCT but nothing regarding this in the statistical analysis plan. There are not enough analysis and result of this study. There is no alpha diversity which is usually done in other microbiome antibiotic resis…	High	See comments on domain 5. The design of the study was well done in terms of reducing other biases, however, there is a lack of preplanned analytic protocols or explanations.
D'Souza 2020	Low	No concerns noted.	Low	No concerns noted.	Some concerns	We had some concerns due to a lack of info on why some infants didn't have stool samples collected Initially (i.e., "two hundred thirteen stool specimens were collected from 70 infants. But only 163 stool sample data from 63 infants were analyzed.". This may lead to "healthier" infants included in the study but this is likely unrelated to ARGs in the stool.	Low	No concerns noted.	Some concerns	Researchers were probably not blinded while doing the analysis and there is not a detailed protocol for the analysis laid out in advance. Authors however did assess both dichotomous and continuous outcomes which reduces our perceived notion that results were biased due to selective reporting.	Some concerns	Some concerns were identified in 2 domains.
MORDOR Study	Some concerns	As related to domain 1a (risk of bias arising from the randomization process), we had some concerns with regards to randomization at baseline. In Doan 2020 Figure 2, some of the baseline antibiotic resistance determinant information did not appear to be equally distributed by exposed and unexposed clusters. We could not find any information to describe this perceived difference. Per the clinical …	Low	The participants were aware that they were in the trial, but participants and personnel were not aware of which villages had the intervention. Clusters and individuals were also analyzed according to the groups that they were assigned. The combo constitutes low risk. Since the participants were observed/given the intervention by study personnel, and the resistome is not known at times of collecti…	Low	A cluster/grappe dropped out overtime in the azithromycin group due to internal politics and trial fatigue. As this seems unlikely to be related to the exposure-outcome association and the outcome measure was likely not known to the participants, we don't expect this to bias the results.	Low	There is no measurement of differential measurement of the outcome	Some concerns	Most of the resistome work was not the primary analysis and were not clearly outlined in the study protocol in advance. Likewise, while we found it acceptable for multiple studies to be reported on participants at each time point, different analyses of the data were shown. This includes an mRNA analysis, DNA analyses, analyses focused on prevalence, and some focused on normalized abundance. While…	Some concerns	A few concerns noted throughout our assessment and beyond the scope of the biases addressed which included: possible crossover of outcomes due to transmission of antibiotic resistance genes, the effect of an influx of malarial drugs in the middle of the trial (although hypothetically this affected groups equally), the differences in the baseline characteristics in macrolide resistance (although t…

## Sheet: ROBINS-I
Study ID	1. Bias due to confounding	Comments on bias due to confounding	2. Bias in selection of participants into the study	Comments on bias due to selection of participants into the study	3. Bias in classification of interventions	Comments on bias in classification of interventions	4. Bias due to deviations from intended interventions	Comments on bias due to deviations from intended interventions	5. Bias due to missing data	Comments on bias due to missing data	6. Bias in measurement of outcomes	Comments on bias in measurement of outcomes	7. Bias in selection of the reported result	Comments on bias in selection of reported results	Overall bias	Comments on overall bias
Backhed 2015	Moderate	The study does restrict to only full-term and vaginally delivered infants for analyses with antibiotics but the study was not designed to look at resistome outcomes and thus the analysis reflects that.	Low	This is likely to be low in this study considering it would be unlikely that selection into the study would affect an outcome that has yet to happen. Loss-to follow-up is minimal (less than 5 infants) which enables a lower amount of bias here. Inclusion and exclusion criteria are clearly stated.	Moderate	There are some noted concerns about the depth of information provided on the type of antibiotic exposure given to children in this study (not much information on dose, duration, nor timing). There is some limited information on this in the supplement. This study didn't focus on antibiotic exposure so the lack of intervention information is likely reflective of this.	Low	Although all information was collected by medical records and prescription orders, there are no obvious indications that antibiotic exposure varied from normal practice.	Low	No concerns noted.	Low	No concerns noted.	Serious	The antibiotic-ARG association is only presented for vaginally delivered infants with little explanation. Given that the study's focus was not necessarily on antibiotics but rather delivery mode, this seemed like somewhat of a cherry-picked analytic decision that wasn't necessarily internally consistent. That said, their results don't depict much difference between groups so it's likely they didn…	Serious	The main concern is in the selection of reported results. The study wasn't necessarily written to look at antibiotic exposure on antibiotic resistance gene so this secondary assessment is not a clear focus and did not seemed pre-planned.
Esaiassen 2018	Moderate	Their analyses did control for gestational age and probiotic use via stratification which were arguably the biggest confounders in this study. They did not adjust resistome outcomes.	Moderate	In this case, we know from Figure 1 that not all infants were included that may have been eligible. It's not well fleshed out here why that may be but this would be unlikely to affect the outcome so we consider this a moderate bias. Figure 1 shows how many cases were dropped, but not enough explanation about loss to follow up is discussed.	Low	No concerns noted.	Low	No concerns noted.	Low	No concerns noted.	Low	No concerns noted.	Critical	There are multiple concerns about the bias in the selection of reported results. Primarily, they post hoc decided to assess antibiotic resistance genes. Second, they selected a subcohort to show the effects of antibiotics. Third, there is very little information about the statistical analyses used even though they had a protocol established. The Tables and Figures show a limited results. The pape…	Critical	See comments on bias in selection of reported results.
Hourigan 2018	Moderate	They did a reasonable job trying to adjust for confounders in the analyses but the main exposure of interest was not the same as antibiotic use so they didn't consider all possible confounders. This study did very minimal controlling for confounding both in the design phase and analysis phase.	Low	They had a relatively detailed description of how participants were recruited into the study and they included information about needed samples for inclusion.	Low	This was likely done based on prospective collection in the hospital which would induce minimal errors but there was a lack of information about dosing and duration of antibitoics	Low	No concerns noted.	Low	There was a small sample size, but no noted missing data.	Low	No concerns noted.	Serious	They only showed statistically significant results for ARGs which is a major concern. The original aim of the study was to explore the composition, diversity and differences in the gut and skin microbiome, community resistome, and virulome among infants. However, the study didn't report all the results.	Serious	The particular concern of this study is bias in the selected reporting of results.
Li 2021	Serious	They only did a univariate analysis and didn't discuss why they didn't control for other confounders.	Low	No concerns noted.	Moderate	The intervention status was clearly defined, but some antibiotic exposure information was collected during interviews. Although when possible it was checked against registries, there is some possibility for recall bias.	Low	No concerns noted.	Low	No concerns noted. 662 participants out of 700 in the main trial had outcome data (a high enough proportion).	Low	No concerns noted.	Serious	There wasn't an a priori decision regarding which analyses to include, nor a detailed explanation of why they chose a univariate analysis approach. Thus, there is the potential for multiple associations to be reported.	Serious	There was a lack of clarity on choosing the statistical analysis tool for the measured exposure-outcome associations that we considered could lead to possible serious bias. Since this was a study assessing multiple early-life exposures, they did look at multiple associations with the outcome of interest.
Neonatal Microbiome and Necrotizing Enetrocolitis Study or St Louis Neonatal Microbiome Initiative at Washington University	Moderate	Many confounders were controlled for or assessed but additional information to disentangle the affects of hospitalization and antibiotic exposure would have been worthwhile.	Moderate	Infants were selected from St. Louis, but no more information is provided. That said, given the detail they provided on antibiotic exposure in figure S2A of Gibson 2016 and that they didn't seem to have differential loss to follow up, I don't have much concern here. That said, they likely only picked samples based on having additional samples, so we don't have expanded information on loss to foll…	Low	Detailed information is provided on antibitoic exposures even if some information is assessed retrospectively.	Low	No concerns noted.	Low	No concerns noted.	Serious	Based on supplementary Figure 2a (Gibson 2016), which shows timing of antibiotic treatments and sample collection, the timing of sample collection is clustered slightly more towards the beginning for infants who did have antibiotic exposure after the first week of life compared to those that did. We have some concerns about the differences in frequency of samples of infants exposed and unexposed …	Serious	Within each study, outcome reports are consistent. That said, due to the variety of subsamples of infants chosen for different studies and the variety of analyses conducted, we have concern that narratives and analyses were selected. Thus, there is a possiblity for serious bias.	Serious	See comments for domains 6 and 7.
Oulu, Finland Study	Serious	For the resistome analysis, they did not/were not able to control for two major confounders between their groups. The unexposed group did not receive maternal antibiotics and did not receive probiotics while the exposed group did. That said, through restriction, they did control for delivery method (vaginal) and gestational age (full-term). If considering samples that were collected over the firs…	Serious	Major concerns related to selection bias were noted in part due to a lack of information shared on recruitment procedures and because they did not specify how they chose samples for their metagenomcis analysis. Specifically they chose infants whose mothers also received antibiotics during delivery and were given probiotics which could impact the antbiotic-resistome outcome.	Low	This study was conducted prospectively and all exposures were collected from the hospital so we do not perceive there to be any bias in the classification of antibiotic exposures.	Low	No concerns noted.	Low	There is some missing data but it is limited and equally distributed across groups reducing the potential for bias.	Moderate	Samples between the two groups were collected at different mean times due to differences in days spent at the hospital/days until discharge, which could lead to moderate bias/differences in outcomes.	Serious	Outcomes are not clearly well defined and only statistically significant results are reported which is a serious concern. Statistical analyses and results for resistome analyses are not well justified.	Serious	Multiple serious concerns noted.
Rahman 2018	Moderate	Participants were divided into categories based on gestational age (late preterm, moderate preterm, very preterm, and extremely preterm) but the study does not mention controlling for this. There is minimal residual confounding expected form measurements. They did do some bias reduction through stratifying by age of sample and restricting to preterm infants. More analyses would need to be complet…	No information	This is a bit unclear as the authors added 305 samples from participants but did not specify why these samples were included. Very little information is provided about the 107 infants included in the study as a subset of the entire population.	Moderate	There is no obvious bias in the classification of interventions but some antibiotic exposures are unknown. There is some variability in Table S1 and S2. Additionally, it would have been helpful if they calculated a median number of antibiotics per group and/or discussed sampling a bit further.	Low	No concerns noted.	Low	Although a "Low" threshold was selected, there were some concerns not elaborated on in the manuscript. Only 885 samples were available in Table S5 but there were 902 samples in the study. Since this is <2% of the study, this wouldn't consistute a significant amount of missing data.	Low	No concerns noted.	Serious	This study had multiple objectives multiple tangents and subsets which suggest some of the results were likely selectively reported. Since it's also unclear how samples were selected, there may have been serious bias in the selection of reported results.	Serious	Serious concerns in multiple domains with one domain awarded "No information".
Reyman 2022	Serious	The infants in the experimental groups were given antibiotics due to risk of sEONS. There were baseline differences between the exposed and unexposed groups (type of delivery, apgar scores, gestational age, etc). In other words, children given antibiotics were not the same as children not given antibitoics. This may have led to high levels of confounding. This is hard to separate from selection b…	Serious	The infants given antibiotics were at-risk for sEONs while the controls were not. This seems like a critical difference. Note: the study's primary intention was to assess different antibiotic exposures so this is understandable, but not ideal for assessing differences by antibiotic exposure. Additionally, the exposed and unexposed children participated during different time periods meaning the in…	Low	No concerns noted.	Low	There was some bias in intended interventions between the different antibiotics used but if primarily considering antibiotic exposure/no exposure we expect minimal bias. From the paper, "In four cases a switch to a different antibiotic as made after blood/urine culture results became known and in 13 cases a switch to a different antibiotic was made in order for the infant to finish the treatment …	Low	No concerns noted.	Low	They checked ARGs via qPCR and shotgun metagenomics, frequently showing consistent results.	Serious	It was unclear why only certain time periods were reported when they had 6, 8, 9/10 (depending on group) months as well. There was not information on non-differential ARG abundance. Likewise, two studies were combined with limited insights on why.	Serious	See comments in for domains 1, 2, and 7.
Rose 2017	Low	Most results are reported separately for each infant and Table S1 includes information on each infant's gestational age, mode of delivery, and maternal antibiotic use. Differences by sample age as a confounder is a concern but discussed in reference to bias in the outcome measurement.	Low	It's hard to say here because they only included participants with full sample sets which may be different than those without full sample sets, but that bias is unlikely to be due to knowing about the exposure-outcome association. There is information on where and when participants were recruited but no information on how they were selected.	Low	Given the amount of data provided on antibiotic exposure, I anticipate this was collected in medical records and was administered intravenously which would mean there is minimal bias here. Table S1 included information on the day of life and on how many days each participant was on antibiotics.	Low	No concerns noted.	Low	Only one preterm infant fecal sample required >8 PCR cycles owing to very low starting pre-PCR biomass and was excluded from downstream analysis, so not much residual bias expected.	Serious	From a quick analysis of the average day of life of infants exposed to either a first course or second course of antibiotics, it seems that the day of life is greater among infants who were given antibiotics (i.e., these infants were in the hospital longer). There is no real indication of when in terms of timing the samples were collected so this could lead to a serious bias. The MiSeq replicate …	Moderate	For the most part, it is explained why analyses were chosen. Additionally, many results are shown on a per sample basis so there is no selection of specific cohorts. In this case, the results and data are presented well with less concerns about cherry-picking compared to other studies identified.	Serious	Since this is a small study, there are certainly some limitations. That said, there are undeniable concerns that may skew the results of this study in a particular direction.
Thanert 2021	No information	In the SBS cohort, they had information on other confounders available but they did not directly conduct antibiotic-resistome analyses (all analyses were focused on SBS patients).	Low	No concerns noted.	Moderate	We have limited information on the antibiotic intervention here. We only know that it was measured via records but we are not provided with any specific information about antibiotic dose or types.	Low	No concerns noted.	Serious	There does appear to be a mismatched number of metagenomics samples they profiled compared to the metadata they provided with limited justification. Only 1 subject was excluded from some analyses because they were older than the rest of the subjects so not much residual bias expected by participant.	Moderate	Some children have multiple samples while others don't- since we don't know the reason, this is a possible source of bias.	Serious	There is no mention of why some results include information on antibiotic exposure and some do not.	Serious	The bias assessment of the SBS cohort found 3 domains to have Serious concerns.
Yassour 2016	Serious	This study didn't really control for confounding in the exposure-outcome assessment. Assessment of ARGs was not really tied together with methods to control for confounding. (They did consider delivery method and feeding mode for other analyses however).	Moderate	Participation was based on 9 or more exposures or 0 which is technically after the start of the intervention. Likewise, children selected into each group had varied time measurements for their included stool samples which may have ultimately affected the exposure-outcome association.	Low	Interventions were clearly defined and it's unlikely that classification of the the intervention was affected heavily by the knowledge or risk of the outcome.	Low	No concerns noted.	Low	No concerns noted. All 39 children had ARGs reported (see Figure S10).	Moderate	Since at least 4 samples before and after antibiotic exposure were required for inclusion for children considered exposed, their measurement of outcome may be slightly different than those of children in the unexposed arm. Knowledge of antibiotic exposure is unlikely to influence measurement of ARGs	Moderate	Results on the correlation of the gut microbiome and factors other than antibiotic exposure were reported but there was no indication that this was selected from multiple analyses.	Serious	Serious concerns were noted across 2 domains.
