# Supplementary material for: The association between early life antibiotic exposure and the gut resistome of young children: a systematic review
Source: Gut Microbes. 2022 Oct 26;14(1):2120743. doi: 10.1080/19490976.2022.2120743 (PMC9621065; doi:10.1080/19490976.2022.2120743)
Supplement: Supplemental Material [file KGMI_A_2120743_SM4141.zip › Table_S1_Reanalysis_Notes.xlsx]

## Sheet: Table of contents
Table of Contents
This excel file contains information on data values extracted from figures for use in Table 2 (resistance load) and 3 (alpha diversity) in our paper.
Figure data extraction information was pulled from the web application WebPlotDigitizer (https://automeris.io/WebPlotDigitizer/)
Additional information about the data analysis in R is available in the supplemental HTML file available on the hoenlab GitHub
Resistance Gene Load (RL)	Type of re-analysis completed	Figures or Tables information is pulled from:
Gasparrini 2019	Figure data extraction	Figure 3e
D'Souza 2020	Figure data extraction	Figure 4b
Li W 2021	Figure data extraction	Figure 4
Tapiainen 2019	Figure data extraction	Figure 7
Doan 2020	Figure data extraction	Figure 3
Arzika 2021	Figure data extraction	Figure S2 and S3
Rahman 2018	Individual level data re-analysis	Table S1, Table S2, Table S8
Thanert 2021	Individual level data re-analysis	Supplementary Data Tables 1 and 5
Esaiassen 2018	Re-analysis from table	Table 7
Alpha diversity (AD)	Type of re-analysis completed	Figures or Tables information is pulled from:
Gasparrini 2019	Figure data extraction	Figure 3d
D'Souza 2020	Figure data extraction	Figure 5c
Backhed 2015	Figure data extraction	Figure S4b
Rahman 2018	Individual level data re-analysis	Table S1, Table S2, Table S8 (see data in resistance load section)
Thanert 2021	Individual level data re-analysis	Supplementary Data Tables 1 and 5 (see data in resistance load section)
Rose 2017	Re-analysis from table	Table S1 and S6

## Sheet: Gasparrini 2019 RL
Gasparrini 2019 Resistance Load in RPKM
Figure 3e
Exposed -- Preterm early and subsequent antibiotic exposure)	1971.01
Unexposed -- near term	1681.16
Difference	289.855
Percent diff	17.2414
Significance reported in paper

## Sheet: DSouza 2020 RL
D'Souza 2020 Resistance Load (log-transformed ARG abundance)
Figure 4b
4 months -unexposed	7.23721
4 months - exposed	8.04651
difference	0.809302
percent difference	11.1825
6 months - unexposed	7.06977
6 months - exposed	7.96279
difference	0.893023
percent difference	12.6316
statistical significance reported in paper

## Sheet: Li W 2021 RL
Li W 2021 Resistance Load (CPM of AMR genes)
Figure 4
birth control	2937.5		birth -unexposed	4800
birth control	4750		birth- exposed	5736.11
birth control	11375		difference	936.111
birth control	6750		percent difference	19.5023
birth control	8250		year -unexposed	1656.25
birth control	9187.5		year - exposed	1757.81
birth control	1187.5		difference	101.562
birth control	1562.5		percent difference	6.13208
birth control	1562.5		2-tailed t-test	0.928411
birth control	437.5
birth antibiotic	1625
birth antibiotic	4062.5
birth antibiotic	12875
birth antibiotic	13062.5
birth antibiotic	2312.5
birth antibiotic	6375
birth antibiotic	3375
birth antibiotic	6750
birth antibiotic	1187.5
birth antibiotic	1437.5
year control	2687.5
year control	250
year control	500
year control	1250
year control	5750
year control	1062.5
year control	1125
year control	625
year antibiotic	937.5
year antibiotic	1000
year antibiotic	625
year antibiotic	875
year antibiotic	750
year antibiotic	562.5
year antibiotic	1250
year antibiotic	8062.5

## Sheet: Tapiainen 2019 RL
Tapiainen 2019 Resistance Load (AMR gene copies per sample)
Figure 7
Control	14100		birth -unexposed	7560
Control	6750		birth- exposed	9850
Control	5800		difference	2290
Control	12000		percent difference	30.291
Control	5200		2-tailed t-test statistical significance	0.162754
Control	4950
Control	7700
Control	10850
Control	7600
Control	3050
Control	3750
Control	5200
Control	11100
Control	8850
Control	6500
Antibiotic	12150
Antibiotic	9650
Antibiotic	2200
Antibiotic	5250
Antibiotic	12600
Antibiotic	14500
Antibiotic	10300
Antibiotic	14450
Antibiotic	5550
Antibiotic	11850

## Sheet: Doan 2020 RL
Doan 2020 Resistance Load in normalized abundance of resistance determinants (reads/million)
Figure 3
	36 mo Unexposed	36 mo Exposed	48 mo Unexposed	48 month Exposed
Aminocoumarins	0.945946	3.78378	0.666667	3.33333
Aminoglycosides	45	100	40.2439	67.6829
Bacitracin	1.56977	5.93023	2.31884	3.71014
Beta-lactams	110.843	231.325	102.439	200
Cationic antimicrobial peptides	30.4487	70.5128	27.907	47.6744
Elfamycins	34.5395	69.0789	37.931	67.2414
Fluoroquinolones	31.25	65.7895	24.4186	45.3488
Glycopeptides	0.0888889	0.622222	0.465116	0.232558
Metronidazole	11.3636	29.5455	9.58904	34.2466
Macrolides	24.1379	134.483	19.4805	116.883
Multidrug resistance	200	400	171.233	294.521
Phenicol	0.0266667	0.24	0.0857143	0.6
Rifampin	11.7978	35.3933	26.25	56.25
Sulfonamides	3.33333	8.33333	3.48837	7.67442
Tetracyclines	441.176	764.706	396.552	706.897
Trimethorpim	4.88506	10.9195	5.39326	8.76404
Unexposed communities	951.407		868.462
Exposed communities	1930.66		1661.06
difference	979.256		792.597
percent change	102.927		91.2645

## Sheet: Arzika 2021 RL
Arzika 2021 Resistance Load in normalized abundance of resistance determinants (reads/million)
Figure S2 and S3
	60 mo Unexposed	60 mo Exposed
Aminocoumarins	1.42105	1.02632
Aminoglycosides	23.5052	30.9278
Bacitracin	1.59574	2.02128
Beta-lactams	90.9091	122.727
Cationic antimicrobial peptides	17.7778	22.2222
Elfamycins	45.5696	68.3544
Fluoroquinolones	19.1011	25.8427
Metronidazole	7.91209	17.1429
Macrolides	16.5468	79.8561
Multidrug resistance	107.143	136.905
Rifampin	31.3187	34.6154
Sulfonamides	3.19149	2.97872
Tetracyclines	329.67	474.725
Trimethorpim	3.73626	5.93407
Unexposed communities	699.398
Exposed communities	1025.28
difference	325.881
percent change	46.5945

## Sheet: Rahman 2018 RL & AD
Rahman 2018 resistance load and alpha diversity
Table S1, Table S2, Table S8
sample	DOL	antibiotics	diseases	infant	infant_number	pods	richness_ARGs	summed_RPKM	binary_antibiotic
N1_003_086G1	86	[]	[]	N1_003	3	['CHP']	43	439.123	1
N1_004_026G1	26	[]	[]	N1_004	4	['E']	27	378.036	0
N1_008_031G1	31	[]	[]	N1_008	8	['D']	38	941.987	1
N1_009_045G1	45	[]	[]	N1_009	9	['D']	26	520.468	0
N1_011_070G1	70	['zosyn']	['NEC']	N1_011	11	['CHP']	31	1102.4	1
N1_014_017G1	17	[]	[]	N1_014	14	['F']	29	776.494	0
N1_017_011G1	11	['vancomycin', 'cefazolin']	['NEC']	N1_017	17	['C']	32	1072.31	1
N1_018_037G1	37	[]	[]	N1_018	18	['E']	31	671.777	0
N1_019_057G1	57	[]	[]	N1_019	19	['D']	33	490.824	1
N1_021_030G1	30	['gentamycin']	['tracheal infection']	N1_021	21	['D']	31	509.416	1
N1_023_055G1	55	[]	[]	N1_023	23	['A']	39	246.218	0
N2_031_055G1	55	[]	[]	N2_031	31	['D']	12	393.649	1
N2_035_053G1	53	[]	[]	N2_035	35	['B']	43	587.834	0
N2_038_044G1	44	[]	[]	N2_038	38	['E']	31	393.105	0
N2_039_044G1	44	[]	[]	N2_039	39	['E']	22	313.118	1
N2_060_021G1	21	[]	[]	N2_060	60	['F']	33	540.374	0
N2_061_082G1	82	[]	[]	N2_061	61	['CHP']	25	531.398	1
N2_064_043G1	43	[]	[]	N2_064	64	['E']	35	383.153	0
N2_065_059G1	59	[]	[]	N2_065	65	['E']	28	446.787	1
N2_066_064G1	64	[]	[]	N2_066	66	['E']	24	367.198	1
N2_069_029G1	29	['amoxicillin']	[]	N2_069	69	['B']	26	405.485	1
N2_070_060G1	60	[]	[]	N2_070	70	['E']	27	319.728	1
N2_071_030G1	30	[]	[]	N2_071	71	['B']	32	366.67	1
N2_088_042G1	42	[]	[]	N2_088	88	['F']	27	335.272	0
N2_093_010G1	10	[]	[]	N2_093	93	['C']	16	444.419	1
N3_172_070G1	70	[]	[]	N3_172	172	['CHP']	19	737.307	1
N3_173_039G1	39	[]	[]	N3_173	173	['CHP']	40	804.324	1
N3_174_038G1	38	[]	[]	N3_174	174	['D']	29	368.26	0
N3_175_051G1	51	[]	[]	N3_175	175	['E']	36	707.911	1
N3_176_051G1	51	[]	[]	N3_176	176	['E', 'E']	38	606.344	0
N3_177_045G1	45	[]	[]	N3_177	177	['E', 'E']	32	590.21	1
N3_178_015G1	15	[]	[]	N3_178	178	['E']	32	459.136	1
N3_182_020G1	20	[]	[]	N3_182	182	[]	21	566.479	1
N3_183_013G1	13	[]	[]	N3_183	183	['D']	24	455.781	0
N4_005_026G1	26	[]	[]	N4_005	5	['E']	23	524.203	0
N4_079_021G1	21	[]	[]	N4_079	79	['B']	28	762.571	1
N4_082_024G1	24	[]	[]	N4_082	82	['E']	35	443.526	0
N4_083_024G1	24	[]	[]	N4_083	83	['E']	37	432.853	0
N4_087_026G1	26	[]	[]	N4_087	87	['A']	36	500.474	0
N4_089_027G1	27	[]	[]	N4_089	89	['C']	20	678.799	0
N4_094_023G1	23	[]	[]	N4_094	94	['E']	37	1071.69	0
N4_095_025G1	25	[]	[]	N4_095	95	['D']	32	605.4	0
N4_097_034G1	34	[]	[]	N4_097	97	['E']	42	752.924	1
N4_100_017G1	17	['vancomycin']	['cellulitis']	N4_100	100	['B']	33	839.566	1
N4_101_042G1	42	[]	[]	N4_101	101	['B']	21	631.711	1
N4_103_028G1	28	[]	[]	N4_103	103	['F']	16	564.141	0
N4_104_027G1	27	[]	[]	N4_104	104	['E']	42	318.346	0
N4_105_016G1	16	[]	[]	N4_105	105	['A']	42	548.684	0
N4_106_059G1	59	['ampicillin', 'claforan']	['sepsis']	N4_106	106	['CHP']	32	674.516	1
N4_107_034G1	34	[]	[]	N4_107	107	['D']	33	680.86	0
N4_114_030G1	30	[]	[]	N4_114	114	['E']	31	470.209	0
N4_115_034G1	34	[]	[]	N4_115	115	['D']	23	624.524	1
N4_116_025G1	25	[]	[]	N4_116	116	['D']	33	516.702	0
N4_124_039G1	39	[]	[]	N4_124	124	['D']	37	451.105	1
N4_125_018G1	18	[]	[]	N4_125	125	['B']	36	402.569	0
N4_126_022G1	22	[]	[]	N4_126	126	['A']	18	757.126	0
N4_128_030G1	30	[]	[]	N4_128	128	['E']	31	675.576	0
N4_129_029G1	29	[]	[]	N4_129	129	['CHP']	27	625.533	0
N4_131_023G1	23	[]	[]	N4_131	131	['A']	49	1648.67	0
N4_137_012G1	12	[]	[]	N4_137	137	['E']	45	819.228	0
N4_138_012G1	12	[]	[]	N4_138	138	['E']	37	581.932	0
N4_139_027G1	27	[]	[]	N4_139	139	['E']	32	506.144	0
N4_140_034G1	34	[]	[]	N4_140	140	['D']	36	423.459	0
N4_141_037G1	37	[]	[]	N4_141	141	['E']	35	755.116	0
N4_142_036G1	36	[]	[]	N4_142	142	['E']	37	425.397	0
N4_150_021G1	21	[]	[]	N4_150	150	['A']	37	653.228	0
N4_151_021G1	21	[]	[]	N4_151	151	['A']	32	706.265	0
N4_152_021G1	21	[]	[]	N4_152	152	['A']	33	549.396	0
N4_154_020G1	20	[]	[]	N4_154	154	['D']	44	487.403	0
N4_155_020G1	20	[]	[]	N4_155	155	['D']	26	331.876	0
N4_159_053G1	53	[]	[]	N4_159	159	['D']	24	636.804	1
N4_160_053G1	53	[]	[]	N4_160	160	['D']	25	740.343	0
N4_165_051G1	51	[]	[]	N4_165	165	['C']	14	596	0
N4_166_061G1	61	[]	[]	N4_166	166	['A']	24	612.772	1
N4_167_072G1	72	[]	[]	N4_167	167	['A']	36	664.915	0
N4_168_023G1	23	[]	[]	N4_168	168	['D']	34	604.642	1
N4_170_019G1	19	[]	[]	N4_170	170	['A']	29	343.794	0
N4_171_026G1	26	[]	[]	N4_171	171	['D']	35	2008.31	1
N4_179_064G1	64	[]	[]	N4_179	179	['A']	24	599.179	1
N4_180_064G1	64	[]	[]	N4_180	180	['A']	28	480.629	0
N4_188_045G1	45	[]	[]	N4_188	188	['E']	20	520.736	0
N4_189_040G1	40	[]	[]	N4_189	189	['E']	32	373.739	0
N4_205_052G1	52	[]	[]	N4_205	205	['A']	35	532.442	0
N4_206_052G1	52	[]	[]	N4_206	206	['A']	34	459.556	0
N4_207_028G1	28	['vancomycin', 'clindamycin', 'claforan']	[]	N4_207	207	['B']	38	760.427	1
N4_208_046G1	46	[]	[]	N4_208	208	['E']	39	702.71	0
N4_210_013G1	13	[]	[]	N4_210	210	['F']	34	677.353	0
N4_211_016G1	16	[]	[]	N4_211	211	['F']	37	506.611	0
N4_212_020G1	20	[]	[]	N4_212	212	['F']	31	511.35	0
N4_213_030G1	30	[]	[]	N4_213	213	['B']	25	692.675	1
N4_214_024G1	24	[]	[]	N4_214	214	['F']	25	579.024	0
S2_001_027G1	27	[]	[]	S2_001	501	['A']	27	877.88	0
S2_002_028G1	28	[]	[]	S2_002	502	['C']	38	437.6	0
S2_003_021G1	21	[]	[]	S2_003	503	['C']	26	532.073	0
S2_004_028G1	28	[]	[]	S2_004	504	['E']	33	854.051	0
S2_005_028G1	28	[]	[]	S2_005	505	['D']	13	729.103	0
S2_006_027G1	27	[]	[]	S2_006	506	['C']	39	606.225	0
S2_008_027G1	27	[]	[]	S2_008	508	['A']	43	433.867	0
S2_009_028G1	28	[]	[]	S2_009	509	['C']	23	530.959	0
S2_010_030G1	30	[]	[]	S2_010	510	['D']	33	587.305	0
S2_011_028G1	28	[]	[]	S2_011	511	['D']	20	363.796	0
S2_012_027G1	27	[]	[]	S2_012	512	['D']	29	674.68	0
S2_014_028G1	28	[]	[]	S2_014	514	['C', 'E']	30	565.04	0
S2_015_013G1	13	['vancomycin', 'claforan']	['NEC']	S2_015	515	['C']	18	496.377	1
S2_016_028G1	28	[]	[]	S2_016	516	['B']	33	517.714	0
S2_017_028G1	28	[]	[]	S2_017	517	[]	30	680.873	0
S2_018_023G1	23	[]	[]	S2_018	518	['D']	33	945.055	0

## Sheet: Thanert 2021 RL & AD
Thanert 2021 resistance load and alpha diversity
Supplementary Data Tables 1 and 5
Sample_ID	Patient_ID	GA_birth	Gender	Race	Day_of_life	Bowel_remaining_cm	ICV	SIBO	Weight_percentile	Height_percentile	EN_current	Lifetime_EN	PN_current	Antibiotics_current	Antibiotics_month	summed_RPKM	richness_ARGs
SGS_01_001	SGS_01	29.6	F	African_american	266	15	No	No	41.3	1.3	No	No	Yes	Yes	Yes	16897.2	17
SGS_03_001	SGS_03	34.2	F	Caucasian	1254	30	Yes	Yes	65	8	Yes	Yes	Yes	No	No	19485.6	47
SGS_06_001	SGS_06	37	F	Caucasian	1397	55	No	No	77.19	78.62	No	No	Yes	Yes	Yes	12057	59
SGS_07_001	SGS_07	37	M	African_american	638	0	No	No	39.4	0.1	No	No	No	Yes	Yes	3799.55	115
SGS_08_001	SGS_08	35.3	F	Caucasian	54	30	NA	Yes	0.2	0.8	No	No	Yes	No	No	13770.3	72
SGS_09_001	SGS_09	34	M	Caucasian	519	35	Yes	Yes	41.3	10.7	Yes	Yes	Yes	No	Yes	1184.43	52
SGS_10_001	SGS_10	37	M	Caucasian	125	145	No	Yes	1.07	0.32	NA	NA		No	No	1844.83	22
SGS_11_001	SGS_11	33.3	M	Caucasian	70	37.5	No	Yes	90.8	93.1	No	No	Yes	No	Yes	15167.8	61
SGS_12_001	SGS_12	35.6	F	Caucasian	20	30	No	Yes	6.4	18.9	No	No	Yes	No	Yes	9465.13	36
SGS_13_002	SGS_13	25.3	M	Caucasian	326	55	Yes	No	32.6	22.1	Yes	Yes	Yes	No	No	3741.64	54
SGS_14_001	SGS_14	39	F	Caucasian	60	42.5	No	No	4.3	0.6	No	No	Yes	No	No	1759.56	26
SGS_15_001	SGS_15	36	M	Caucasian	404	58	Yes	No	52.4	23	Yes	Yes	No	No	No	2673.92	62
SGS_16_001	SGS_16	32.1	M	Caucasian	301	27.5	No	No	38.2	27.8	Yes	Yes	Yes	No	No	1920.4	18
SGS_17_001	SGS_17	36	M	Caucasian	276	60	No	Yes	1.2	0.6	Yes	Yes	Yes	No	Yes	4905.14	75
SGS_22_001	SGS_22	33	M	Caucasian	371	20	No	No	7.415	3.1	Yes	Yes	Yes	No	No	937.709	31
SGS_23_001	SGS_23	27.4	M	Caucasian	460	60	Yes	No	8.94	37.4	No	No	Yes	No	No	2717.65	37
SGS_25_001	SGS_25	24	M	Caucasian	373	70	No	Yes	9.2	0.4	Yes	Yes	Yes	Yes	Yes	27.5436	3
SGS_26_001	SGS_26	27.5	M	African_american	668	36	No	Yes	9.76	11.9	Yes	Yes	No	No	Yes	6.88795	3
SGS_27_001	SGS_27	31	F	Caucasian	1323	98	No	No	11.1	0.06	Yes	Yes	No	No	No	1318.9	25

## Sheet: Esaiassen 2018 RL
Esaiassen 2018 resistance load
Table 7 -- all preterm infants - this is based on samples and not necessarily infants
	ARGs at 28 days			ARGs at 4 months
ARG class	Broad (n=7)	Narrow (n=15)		Broad (n=9)	Narrow (n=13)
Class A beta-lactamase	0	0		5	3.01
Class C beta lactamase	44.96	0		9.11	8.16
Aminoglycoside phosphotransferase	6.14	0		?	?
Aminoglycosidenucleotidyltransferase	0.93	0		0	0
Tetracycline efflux	52.29	0		7.92	0
Tetracycline ribosomal protection	5.97	0		11.68	2.17
Quinolone resistance	29.75	9.43		9.4	8.34
ABC efflux pump	3.23	1.07		0.7	0.64
RND antibiotic efflux	312.1	37.73		94	84.96
MFS antibiotic efflux	272.36	117.02		119.5	107.51
Multirug efflux pump activity	22.08	26.53		19.08	13.63
Multirug efflux pump activity	0	0		3.02	0
Gene modulating antibiotic efflux	75.3	15.53		19.65	20.86
SMR antibiotic efflux	0	0		?	?
Antibiotic target	1.7	0		2.36	0
Gene modulating resistance	16.25	22.83		9.68	39.1
rRNA methyltransferase	8.59	9.07		8.41	5.56
Other ARG	24.4	12.15		7.21	7.36
Total (Summed)	876.05	251.36		326.72	301.3
Average	125.15	16.7573		36.3022	23.1769

[truncated: 4 more sheets: Gasparrini 2019 AD, DSouza 2020 AD, Backhed 2015 AD, Rose 2017 AD]
