# Supplementary material for: The association between early life antibiotic exposure and the gut resistome of young children: a systematic review
Source: Gut Microbes. 2022 Oct 26;14(1):2120743. doi: 10.1080/19490976.2022.2120743 (PMC9621065; doi:10.1080/19490976.2022.2120743)
Supplement: Supplemental Material [file KGMI_A_2120743_SM4141.zip › Table_S2_FullTextArticle_Inclusion_Exclusion_july2022.xlsx]

## Sheet: Report Inclusion and Exclusion
review section	title	year	journal/trial link	decision	specific reason if excluded	condensed reason for exclusion	issn	volume	issue	pages	authors or contacts	notes
2	Gut resistome after oral antibiotics in preschool children in Burkina Faso: a randomized controlled trial	2019	American journal of tropical medicine and hygiene	include as report	N/A			101	5	140	Oldenburg, C and Hinterworth, A and Sie, A and Coulibaly, B and Ouermi, L and Dah, C and Tapsoba, C and Cummings, S and Zhong, L and Chen, C and et al.
1	Cotrimoxazole Prophylaxis Selects for Antimicrobial Resistance in Human Immunodeficiency Virus-Exposed, Uninfected Infants.	2020	Clinical infectious diseases : an official publication of the Infectious Diseases Society of America	include as report	N/A		1537-6591 1058-4838	71	11	2869-2871	Bourke, Claire D. and Evans, Ceri
1	Antibiotic perturbation of the preterm infant gut microbiome and resistome.	2016	Gut microbes	include as report	N/A		1949-0984 1949-0976	7	5	443-449	Gasparrini, Andrew J. and Crofts, Terence S. and Gibson, Molly K. and Tarr, Phillip I. and Warner, Barbara B. and Dantas, Gautam
1	Antibiotic Resistance and Microbiome in Children Aged 6-59 Months in Nouna, Burkina Faso	2017	https://clinicaltrials.gov/show/NCT03187834	include as report	N/A						Lietman, TM and Oldenburg CE
3	ZEBRA study	2015	https://trialsearch.who.int/Trial2.aspx?TrialID=NTR5119	include as report	N/A						Reyman M	included during peer review when adding Reyman et al., 2022
3	The infant gut resistome associates with¬†E. coli, environmental exposures, gut microbiome maturity, and asthma-associated bacterial composition.	2021	Cell host & microbe	include	N/A		1934-6069 1931-3128	29	6	975-987.e4	Li, Xuanji and Stokholm, Jakob and Brejnrod, Asker and Vestergaard, Gisle Alberg and Russel, Jakob and Trivedi, Urvish and Thorsen, Jonathan and Gupta, Shashank and Hjelms√∏, Mathis Hjort and Shah, Shiraz A. and Rasmussen, Morten Arendt and Bisgaard, Hans and S√∏rensen, S√∏ren Johannes
Reference searching	Dynamics and Stabilization of the Human Gut Microbiome during the First Year of Life.	2015	Cell host & microbe	include	N/A		1934-6069 (Electronic)	17	5	690-703	Backhed F and Roswall J and Peng Y and Feng Q and Jia H and Kovatcheva-Datchary P and Li Y and Xia Y and Xie H and Zhong H and Khan MT and Zhang J and Li J and Xiao L and Al-Aama J and Zhang D and Lee YS and Kotowska D and Colding C and Tremaroli V and Yin Y and Bergman S and Xu X and Madsen L and Kristiansen K and Dahlgren J and Wang J
1	Gut Resistome After Oral Antibiotics in Preschool Children in Burkina Faso: A Randomized, Controlled Trial.	2020	Clinical infectious diseases : an official publication of the Infectious Diseases Society of America	include	N/A		1537-6591 1058-4838	70	3	525-527	Oldenburg, Catherine E. and Hinterwirth, Armin and Si√©, Ali and Coulibaly, Boubacar and Ouermi, Lucienne and Dah, Clarisse and Tapsoba, Charlemagne and Cummings, Susie L. and Zhong, Lina and Chen, Cindi and Sarkar, Samarpita and B√§rnighausen, Till and Lietman, Thomas M. and Keenan, Jeremy D. and Doan, Thuy
1	Cotrimoxazole Prophylaxis Increases Resistance Gene Prevalence and Œ±-Diversity but Decreases Œ≤-Diversity in the Gut Microbiome of Human Immunodeficiency Virus-Exposed, Uninfected Infants.	2020	Clinical infectious diseases : an official publication of the Infectious Diseases Society of America	include	N/A		1537-6591 1058-4838	71	11	2858-2868	D'Souza, Alaric W. and Moodley-Govender, Eshia and Berla, Bertram and Kelkar, Tejas and Wang, Bin and Sun, Xiaoqing and Daniels, Brodie and Coutsoudis, Anna and Trehan, Indi and Dantas, Gautam
2	Gut Resistome of Preschool Children After Prolonged Mass Azithromycin Distribution: A Cluster-randomized Trial.	2021	Clinical infectious diseases : an official publication of the Infectious Diseases Society of America	include	N/A		1537-6591 1058-4838	73	7	1292-1295	Arzika, Ahmed M. and Maliki, Ramatou and Abdou, Amza and Mankara, Alio K. and Harouna, Abdoul N. and Cook, Catherine and Hinterwirth, Armin and Worden, Lee and Zhong, Lina and Chen, Cindi and Ruder, Kevin and Zhou, Zhaoxia and Lebas, Elodie and O'Brien, Kieran S. and Oldenburg, Catherine E. and Le, Victoria and Arnold, Benjamin F. and Porco, Travis C. and Keenan, Jeremy D. and Lietman, Thomas M. …
1	Comparison of Infant Gut and Skin Microbiota, Resistome and Virulome Between Neonatal Intensive Care Unit (NICU) Environments	2018	FRONTIERS IN MICROBIOLOGY	include	N/A		1664-302X	9			Hourigan, SK and Subramanian, P and Hasan, NA and Ta, A and Klein, E and Chettout, N and Huddleston, K and Deopujari, V and Levy, S and Baveja, R and Clemency, NC and Baker, RL and Niederhuber, JE and Colwell, RR
2	Effects of Probiotic Supplementation on the Gut Microbiota and Antibiotic Resistome Development in Preterm Infants	2018	FRONTIERS IN PEDIATRICS	include	N/A		2296-2360	6			Esaiassen, E and Hjerde, E and Cavanagh, JP and Pedersen, T and Andresen, JH and Rettedal, SI and Stoen, R and Nakstad, B and Willassen, NP and Klingenberg, C
1	Antibiotic-driven intestinal dysbiosis in pediatric short bowel syndrome is associated with persistently altered microbiome functions and gut-derived bloodstream infections	2021	GUT MICROBES	include	N/A		1949-0976	13	1		Thanert, R and Thanert, A and Ou, J and Bajinting, A and Burnham, CAD and Engelstad, HJ and Tecos, ME and Ndao, IM and Hall-Moore, C and Rouggly-Nickless, C and Carl, MA and Rubin, DC and Davidson, NO and Tarr, PI and Warner, BB and Dantas, G and Warner, BW
3	Vertical Transmission of Gut Microbiome and Antimicrobial Resistance Genes in Infants Exposed to Antibiotics at Birth	2021	JOURNAL OF INFECTIOUS DISEASES	include	N/A		0022-1899	224	7	1236-1246	Li, WZ and Tapiainen, T and Brinkac, L and Lorenzi, HA and Moncera, K and Tejesvi, MV and Salo, J and Nelson, KE
2	Gut resistome development in healthy twin pairs in the first year of life	2015	MICROBIOME	include	N/A		2049-2618	3			Moore, AM and Ahmadi, S and Patel, S and Gibson, MK and Wang, B and Ndao, IM and Deych, E and Shannon, W and Tarr, PI and Warner, BB and Dantas, G
1	Machine learning leveraging genomes from metagenomes identifies influential antibiotic resistance genes in the infant gut microbiome	2018	mSystems	include	N/A			3	1		Rahman, S.F. and Olm, M.R. and Morowitz, M.J. and Banfield, J.F.
Added during peer review	Effects of early-life antibiotics on the developing infant gut microbiome and resistome: a randomized trial	2022	Nature communications	include	N/A			13	893	2022-01-12	Reyman MR, van Houten MA, Watson RL, Chu MLJN, arp K, de Waal WJ, Schiering I, Plotz FR, Willems RJL, van Schaik W, Sanders EAM, Bogaert D
2	Gut microbiome alteration in MORDOR I: a community-randomized trial of mass azithromycin distribution.	2019	Nature medicine	include	N/A		1546-170X 1078-8956	25	9	1370-1376	Doan, T. and Hinterwirth, A. and Worden, L. and Arzika, A. M. and Maliki, R. and Abdou, A. and Kane, S. and Zhong, L. and Cummings, S. L. and Sakar, S. and Chen, C. and Cook, C. and Lebas, E. and Chow, E. D. and Nachamkin, I. and Porco, T. C. and Keenan, J. D. and Lietman, T. M.
1	Developmental dynamics of the preterm infant gut microbiota and antibiotic resistome.	2016	Nature microbiology	include	N/A		2058-5276	1		16024	Gibson, Molly K. and Wang, Bin and Ahmadi, Sara and Burnham, Carey-Ann D. and Tarr, Phillip I. and Warner, Barbara B. and Dantas, Gautam
3	Persistent metagenomic signatures of early-life hospitalization and antibiotic treatment in the infant gut microbiota and resistome.	2019	Nature microbiology	include	N/A		2058-5276	4	12	2285-2297	Gasparrini, Andrew J. and Wang, Bin and Sun, Xiaoqing and Kennedy, Elizabeth A. and Hernandez-Leyva, Ariel and Ndao, I. Malick and Tarr, Phillip I. and Warner, Barbara B. and Dantas, Gautam
1	Antibiotic resistance potential of the healthy preterm infant gut microbiome	2017	PEERJ	include	N/A		2167-8359	5			Rose, G and Shaw, AG and Sim, K and Wooldridge, DJ and Li, MS and Gharbia, S and Misra, R and Kroll, JS
2	Natural history of the infant gut microbiome and impact of antibiotic treatment on bacterial strain diversity and stability.	2016	Science translational medicine	include	N/A		1946-6242 1946-6234	8	343	343ra81	Yassour, Moran and Vatanen, Tommi and Siljander, Heli and Hämäläinen, Anu-Maaria and Härkönen, Taina and Ryh√§nen, Samppa J. and Franzosa, Eric A. and Vlamakis, Hera and Huttenhower, Curtis and Gevers, Dirk and Lander, Eric S. and Knip, Mikael and Xavier, Ramnik J.
2	Impact of intrapartum and postnatal antibiotics on the gut microbiome and emergence of antimicrobial resistance in infants.	2019	Scientific reports	include	N/A		2045-2322	9	1	10635	Tapiainen, Terhi and Koivusaari, Pirjo and Brinkac, Lauren and Lorenzi, Hernan A. and Salo, Jarmo and Renko, Marjo and Pruikkonen, Hannele and Pokka, Tytti and Li, Weizhong and Nelson, Karen and Pirttil√§, Anna Maria and Tejesvi, Mysore V.
2	Macrolide and Nonmacrolide Resistance with Mass Azithromycin Distribution.	2020	The New England journal of medicine	include	N/A		1533-4406 0028-4793	383	20	1941-1950	Doan, Thuy and Worden, Lee and Hinterwirth, Armin and Arzika, Ahmed M. and Maliki, Ramatou and Abdou, Amza and Zhong, Lina and Chen, Cindi and Cook, Catherine and Lebas, Elodie and O'Brien, Kieran S. and Oldenburg, Catherine E. and Chow, Eric D. and Porco, Travis C. and Lipsitch, Marc and Keenan, Jeremy D. and Lietman, Thomas M.
Reference searching	Macrolide Resistance in MORDOR I - A Cluster-Randomized Trial in Niger.	2019	The New England journal of medicine	include	N/A		1533-4406 (Electronic)	380	23	2271-2273	Doan T and Arzika AM and Hinterwirth A and Maliki R and Zhong L and Cummings S and Sarkar S and Chen C and Porco TC and Keenan JD and Lietman TM
2	Gut microbiota differs between children with Inflammatory Bowel Disease and healthy siblings in taxonomic and functional composition: a metagenomic analysis.	2017	American journal of physiology. Gastrointestinal and liver physiology	exclude	incorrect population	incorrect population	1522-1547 0193-1857	312	4	G327-G339	Knoll, Rebecca L. and Forslund, Kristoffer and Kultima, Jens Roat and Meyer, Claudius U. and Kullmer, Ulrike and Sunagawa, Shinichi and Bork, Peer and Gehring, Stephan
3	Poultry Ownership and Genetic Antibiotic Resistance Determinants in the Gut of Preschool Children	2021	American journal of tropical medicine and hygiene	exclude	child antibiotic exposure not available	child antibiotic exposure not measured or no comparison group					Brogdon, JM and Sie, A and Dah, NC and Ouermi, L and Coulibaly, B and Lebas, E and Zhong, L and Chen, C and Lietman, TM and Keenan, JD and et al.
2	Evaluation of the effect of antibiotics on gut microbiota in early life based on culturomics, SMRT sequencing and metagenomics sequencing methods	2021	ANALYTICAL METHODS	exclude	wrong study design/cross-sectional	cross-sectional/ pooled analysis	1759-9660	13	43	5144-5156	Wang, LH and Zhang, JX and Zhou, MY and Chen, Q and Yang, XY and Hou, YC and Huang, ML and Man, CX and Jiang, YJ
3	Prenatal and postnatal antibiotic exposure influences the gut microbiota of preterm infants in neonatal intensive care units.	2018	Annals of clinical microbiology and antimicrobials	exclude	outcomes of interest not measured	outcomes of interest not measured	1476-0711	17	1	9	Zou, Zhi-Hui and Liu, Dong and Li, Hong-Dong and Zhu, Dan-Ping and He, Yu and Hou, Ting and Yu, Jia-Lin
1	An exploration of the gut and environmental resistome in a community in northern Vietnam in relation to antibiotic use	2019	Antimicrobial Resistance and Infection Control	exclude	incorrect population	incorrect population		8	1		Bich, V.T.N. and Thanh, L.V. and Thai, P.D. and Van Phuong, T.T. and Oomen, M. and Driessen, C. and Beuken, E. and Hoang, T.H. and Van Doorn, H.R. and Penders, J. and Wertheim, H.F.L.
1	Early-life gut microbiome modulation reduces the abundance of antibiotic-resistant bacteria.	2019	Antimicrobial resistance and infection control	exclude	only 1 infant was exposed to an antibiotic	child antibiotic exposure not measured or no comparison group	2047-2994	8		131	Casaburi, Giorgio and Duar, Rebbeca M. and Vance, Daniel P. and Mitchell, Ryan and Contreras, Lindsey and Frese, Steven A. and Smilowitz, Jennifer T. and Underwood, Mark A.
2	Further analysis reveals new gut microbiome markers of type 2 diabetes mellitus	2017	ANTONIE VAN LEEUWENHOEK INTERNATIONAL JOURNAL OF GENERAL AND MOLECULAR MICROBIOLOGY	exclude	wrong study design/cross-sectional	cross-sectional/ pooled analysis	0003-6072	110	3	445-453	Wang, XK and Xu, XQ and Xia, Y
1	Acquired antibiotic resistance: are we born with it?	2011	Applied and environmental microbiology	exclude	no antibiotic exposed group	child antibiotic exposure not measured or no comparison group	1098-5336 0099-2240	77	20	7134-7141	Zhang, Lu and Kinkelaar, Daniel and Huang, Ying and Li, Yingli and Li, Xiaojing and Wang, Hua H.
2	Giant viral genomic signatures in the previously reported gut metagenomes of pre-school children in rural India.	2019	Archives of virology	exclude	child antibiotic exposure not available	child antibiotic exposure not measured or no comparison group	1432-8798 0304-8608	164	11	2819-2822	Chatterjee, Anirvan and Kondabagil, Kiran
1	Antibiotic resistance in faecal microbiota of Greek healthy infants.	2010	Beneficial microbes	exclude	no antibiotic exposed group	child antibiotic exposure not measured or no comparison group	1876-2891 1876-2883	1	3	297-306	Mitsou, E. K. and Kirtzalidou, E. and Pramateftaki, P. and Kyriacou, A.
2	Host Genetic and Environmental Factors Shape the Composition and Function of Gut Microbiota in Populations Living at High Altitude	2020	BIOMED RESEARCH INTERNATIONAL	exclude	incorrect population	incorrect population	2314-6133	2020			Li, K and Peng, W and Zhou, YL and Ren, Y and Zhao, JH and Fu, XS and Nie, YQ
1	Functional gene arrays-based analysis of fecal microbiomes in patients with liver cirrhosis.	2014	BMC genomics	exclude	incorrect population	incorrect population	1471-2164	15	1	753	Chen, Yanfei and Qin, Nan and Guo, Jing and Qian, Guirong and Fang, Daiqiong and Shi, Ding and Xu, Min and Yang, Fengling and He, Zhili and Van Nostrand, Joy D. and Yuan, Tong and Deng, Ye and Zhou, Jizhong and Li, Lanjuan
2	Longitudinal assessment of antibiotic resistance gene profiles in gut microbiomes of infants at risk of eczema.	2020	BMC infectious diseases	exclude	exposure & outcome information measured but limited exposure-outcome of interest information reported	limited exposure-outcome of interest information reported	1471-2334	20	1	312	Loo, Evelyn Xiu Ling and Zain, Amanda and Yap, Gaik Chin and Purbojati, Rikky W. and Drautz-Moses, Daniela I. and Koh, Yan Qing and Chong, Yap Seng and Tan, Kok Hian and Gluckman, Peter D. and Yap, Fabian and Eriksson, Johan Gunnar and Tham, Elizabeth and Shek, Lynette Pei-Chi and Kjelleberg, Staffan and Schuster, Stephan C. and Banerjee, Ritu and Lee, Bee Wah
3	The infant gut resistome is associated with E. coli and early-life exposures	2021	BMC MICROBIOLOGY	exclude	exposure & outcome information measured but limited exposure-outcome of interest information reported	limited exposure-outcome of interest information reported	1471-2180	21	1		Lebeaux, RM and Coker, MO and Dade, EF and Palys, TJ and Morrison, HG and Ross, BD and Baker, ER and Karagas, MR and Madan, JC and Hoen, AG
3	Study design, rationale and methods of the Revitalising Informal Settlements and their Environments (RISE) study: a cluster randomised controlled trial to evaluate environmental and human health impacts of a water-sensitive intervention in informal settlements in Indonesia and Fiji.	2021	BMJ open	exclude	outcomes measured but have not been reported	outcomes measured but not yet reported	2044-6055	11	1	e042850	Leder, Karin and Openshaw, John J. and Allotey, Pascale and Ansariadi, Ansariadi and Barker, S. Fiona and Burge, Kerrie and Clasen, Thomas F. and Chown, Steven L. and Duffy, Grant A. and Faber, Peter A. and Fleming, Genie and Forbes, Andrew B. and French, Matthew and Greening, Chris and Henry, Rebekah and Higginson, Ellen and Johnston, David W. and Lappan, Rachael and Lin, Audrie and Luby, Stephe…
3	Study protocol for the ABERRANT study: antibiotic-induced disruption of the maternal and infant microbiome and adverse health outcomes - a prospective cohort study among children born at term.	2020	BMJ open	exclude	outcomes measured but have not been reported	outcomes measured but not yet reported	2044-6055	10	6	e036275	Volery, Maryse and Scherz, Valentin and Jakob, William and Bandeira, Diane and Deggim-Messmer, Vanessa and Lauber-Biason, Anna and Wildhaber, Johannes and Falquet, Laurent and Curtis, Nigel and Zimmermann, Petra
2	Efficacy, safety and impact on antimicrobial resistance of duration and dose of amoxicillin treatment for young children with Community-Acquired Pneumonia: A protocol for a randomIsed controlled Trial (CAP-IT)	2019	BMJ Open	exclude	outcomes of interest were not ultimately measured	outcomes of interest not measured		9	5		Lyttle, M.D. and Bielicki, J.A. and Barratt, S. and Dunn, D. and Finn, A. and Harper, L. and Jackson, P. and Powell, C.V.E. and Roland, D. and Stohr, W. and Sturgeon, K. and Wan, M. and Little, P. and Faust, S.N. and Robotham, J. and Hay, A.D. and Gibb, D.M. and Sharland, M.
3	Strain-Level Analysis of Mother-to-Child Bacterial Transmission during the First Few Months of Life.	2018	Cell host & microbe	exclude	exposure & outcome information measured but limited exposure-outcome of interest information reported	limited exposure-outcome of interest information reported	1934-6069 1931-3128	24	1	146-154.e4	Yassour, Moran and Jason, Eeva and Hogstrom, Larson J. and Arthur, Timothy D. and Tripathi, Surya and Siljander, Heli and Selvenius, Jenni and Oikarinen, Sami and Hy√∂ty, Heikki and Virtanen, Suvi M. and Ilonen, Jorma and Ferretti, Pamela and Pasolli, Edoardo and Tett, Adrian and Asnicar, Francesco and Segata, Nicola and Vlamakis, Hera and Lander, Eric S. and Huttenhower, Curtis and Knip, Mikael …
2	Metagenomics and development of the gut microbiota in infants.	2012	Clinical microbiology and infection : the official publication of the European Society of Clinical Microbiology and Infectious Diseases	exclude	only 1 infant was exposed to an antibiotic	child antibiotic exposure not measured or no comparison group	1469-0691 1198-743X	18		21-26	Vallès Y, Gosalbes MJ, de Vries LE, Abellán JJ, and Francino MP
3	The gut microbiome but not the resistome is associated with urogenital schistosomiasis in preschool-aged children.	2020	Communications biology	exclude	wrong study design/cross-sectional	cross-sectional/ pooled analysis	2399-3642	3	1	155	Osakunor, Derick N. M. and Munk, Patrick and Mduluza, Takafira and Petersen, Thomas N. and Brinch, Christian and Ivens, Alasdair and Chimponda, Theresa and Amanfo, Seth A. and Murray, Janice and Woolhouse, Mark E. J. and Aarestrup, Frank M. and Mutapi, Francisca
2	Household triclosan and triclocarban effects on the infant and maternal microbiome.	2017	EMBO molecular medicine	exclude	exposure & outcome information measured but limited exposure-outcome of interest information reported	limited exposure-outcome of interest information reported	1757-4684 1757-4676	9	12	1732-1741	Ribado, Jessica V. and Ley, Catherine and Haggerty, Thomas D. and Tkachenko, Ekaterina and Bhatt, Ami S. and Parsonnet, Julie
3	Presence of specific antibiotic (tet) resistance genes in infant faecal microbiota.	2006	FEMS immunology and medical microbiology	exclude	no antibiotic exposed group	child antibiotic exposure not measured or no comparison group	0928-8244	48	1	21-25	Gueimonde, Miguel and Salminen, Seppo and Isolauri, Erika
1	Childhood malnutrition: toward an understanding of infections, inflammation, and antimicrobials.	2014	Food and nutrition bulletin	exclude	incorrect study design/lit review or editorial	editorial or review	0379-5721	35	2	S64-70	Jones, Kelsey D. and Thitiri, Johnstone and Ngari, Moses and Berkley, James A.
1	Antibiotics as Major Disruptors of Gut Microbiota.	2020	Frontiers in cellular and infection microbiology	exclude	incorrect study design/lit review or editorial	editorial or review	2235-2988	10		572912	Ramirez, Jaime and Guarner, Francisco and Bustos Fernandez, Luis and Maruy, Aldo and Sdepanian, Vera Lucia and Cohen, Henry
1	Early Bacterial Colonization and Antibiotic Resistance Gene Acquisition in Newborns.	2020	Frontiers in cellular and infection microbiology	exclude	no antibiotic exposed group	child antibiotic exposure not measured or no comparison group	2235-2988	10		332	Klassert, Tilman E. and Zubiria-Barrera, Cristina and Kankel, Stefanie and Stock, Magdalena and Neubert, Robert and Lorenzo-Diaz, Fabian and Doehring, Norman and Driesch, Dominik and Fischer, Doris and Slevogt, Hortense
2	Impact of Microbiota Transplant on Resistome of Gut Microbiota in Gnotobiotic Piglets and Human Subjects	2020	FRONTIERS IN MICROBIOLOGY	exclude	incorrect study design/pooled data	cross-sectional/ pooled analysis	1664-302X	11			Liu, H and Wang, HH
1	Diverse Bacterial Resistance Genes Detected in Fecal Samples From Clinically Healthy Women and Infants in Australia‚ÄîA Descriptive Pilot Study	2021	Frontiers in Microbiology	exclude	no antibiotic exposed group	child antibiotic exposure not measured or no comparison group		12			Guernier-Cambert, V. and Chamings, A. and Collier, F. and Alexandersen, S.
1	Antibiotic Resistance Acquisition in the First Week of Life	2018	FRONTIERS IN MICROBIOLOGY	exclude	outcomes of interest not measured	outcomes of interest not measured	1664-302X	9			Barraud, O and Peyre, M and Couve-Deacon, E and Chainier, D and Bahans, C and Guigonis, V and Ploy, MC and Bedu, A and Garnier, F
2	Impact of Probiotic B. infantis EVC001 Feeding in Premature Infants on the Gut Microbiome, Nosocomially Acquired Antibiotic Resistance, and Enteric Inflammation	2021	FRONTIERS IN PEDIATRICS	exclude	exposure & outcome information measured but limited exposure-outcome of interest information reported	limited exposure-outcome of interest information reported	2296-2360	9			Nguyen, M and Holdbrooks, H and Mishra, P and Abrantes, MA and Eskew, S and Garma, M and Oca, CG and McGuckin, C and Hein, CB and Mitchell, RD and Kazi, S and Chew, S and Casaburi, G and Brown, HK and Frese, SA and Henrick, BM
3	The gut resistome is highly dynamic during the first months of life.	2016	Future microbiology	exclude	< 10 ARGs	outcomes of interest not measured	1746-0921 1746-0913	11	4	501-510	von Wintersdorff, Christian J. H. and Wolffs, Petra F. G. and Savelkoul, Paul H. M. and Nijsen, Rianne R. R. and Lau, Susanne and Gerhold, Kerstin and Hamelmann, Eckard and Penders, John
1	Alarmingly high segregation frequencies of quinolone resistance alleles within human and animal microbiomes are not explained by direct clinical antibiotic exposure	2015	Genome Biology and Evolution	exclude	incorrect study design/pooled data & < 10 ARGs	cross-sectional/ pooled analysis		7	6	1743-1757	Field, W. and Hershberg, R.
3	T cell dynamics and response of the microbiota after gene therapy to treat X-linked severe combined immunodeficiency	2018	Genome Medicine	exclude	child antibiotic exposure not available	child antibiotic exposure not measured or no comparison group		10	1		Clarke, E.L. and Connell, A.J. and Six, E. and Kadry, N.A. and Abbas, A.A. and Hwang, Y. and Everett, J.K. and Hofstaedter, C.E. and Marsh, R. and Armant, M. and Kelsen, J. and Notarangelo, L.D. and Collman, R.G. and Hacein-Bey-Abina, S. and Kohn, D.B. and Cavazzana, M. and Fischer, A. and Williams, D.A. and Pai, S.-Y. and Bushman, F.D.
3	Time series community genomics analysis reveals rapid shifts in bacterial species, strains, and phage during infant gut colonization	2013	Genome Research	exclude	no comparison group	child antibiotic exposure not measured or no comparison group		23	1	111-120	Sharon, I. and Morowitz, M.J. and Thomas, B.C. and Costello, E.K. and Relman, D.A. and Banfield, J.F.
Reference searching	Country-specific antibiotic use practices impact the human gut resistome.	2013	Genome research	exclude	wrong study design/cross-sectional	cross-sectional/ pooled analysis	1549-5469 (Electronic)	23	7	1163-9	Forslund K and Sunagawa S and Kultima JR and Mende DR and Arumugam M and Typas A and Bork P
2	Metagenomics reveals impact of geography and acute diarrheal disease on the Central Indian human gut microbiome	2020	GUT MICROBES	exclude	incorrect population	incorrect population	1949-0976	12	1		Monaghan, TM and Sloan, TJ and Stockdale, SR and Blanchard, AM and Emes, RD and Wilcox, M and Biswas, R and Nashine, R and Manke, S and Gandhi, J and Jain, P and Bhotmange, S and Ambalkar, S and Satav, A and Draper, LA and Hill, C and Kashyap, RS
2	Metagenomic analysis of gut microbiome and resistome of diarrheal fecal samples from Kolkata, India, reveals the core and variable microbiota including signatures of microbial dark matter	2020	GUT PATHOGENS	exclude	incorrect population	incorrect population	1757-4749	12	1		De, RA and Mukhopadhyay, AK and Dutta, S
2	Multi-drug resistant pathogenic bacteria in the gut of young children in Bangladesh	2017	GUT PATHOGENS	exclude	no antibiotic exposed group & outcome of interest not measured	child antibiotic exposure not measured or no comparison group	1757-4749	9			Monira, S and Shabnam, SA and Ali, SI and Sadique, A and Johura, FT and Rahman, KZ and Alam, NH and Watanabe, H and Alam, M
3	Randomized Intervention for Children With Vesicoureteral Reflux (RIVUR)	2006	https://clinicaltrials.gov/show/NCT00405704	exclude	outcomes of interest not measured	outcomes of interest not measured					Fathallah, S, Carpenter, MA, Nelson, CP, Brewer, E, Greenfield, SP, Hoberman, A, Keren, R, Kropp, BP, Mathews, R, Mattoo, TK, Rushton, HG, Queen, MA, Chesney, RW, Skoog, SJ, Renwick, A, Cheng, EY, Nadkarni, M, Nelson, CP, DeFoor, WR, McMahon, D, Decter, R, and Bartosh, SM
2	Management of Early Onset Neonatal Septicaemia: selection of Optimal Antibacterial Regimen for Empiric Treatment	2007	https://clinicaltrials.gov/show/NCT00487019	exclude	outcomes of interest not measured	outcomes of interest not measured					Lustar, I
2	Efficacy, Pharmacokinetics and Safety of Meropenem in Infants Below 90 Days With Clinical or Confirmed Late-onset Sepsis	2012	https://clinicaltrials.gov/show/NCT01551394	exclude	outcomes of interest not measured	outcomes of interest not measured					Trafojer, U, Lutsar I, and Aboulker, JP
2	MORDOR II Burkina Faso: longitudinal Trial	2018	https://clinicaltrials.gov/show/NCT03676751	exclude	outcomes will be measured but have not been reported	outcomes measured but not yet reported					Oldenburg, C, Sie, A, and Lietman, T
3	Single Dose Azithromycin to Prevent Cholera in Children	2020	https://clinicaltrials.gov/show/NCT04326478	exclude	outcomes will be measured but have not been reported	outcomes measured but not yet reported					Harris, JB and Dinesh, Ammu
1	Effects of Mass Drug Administration of Azithromycin on Mortality and Other Outcomes Among 1-11 Month Old Infants in Mali	2020	https://clinicaltrials.gov/show/NCT04424511	exclude	outcomes will be measured but have not been reported	outcomes measured but not yet reported					Ashorn, P, Ashorn, U, Sow, S, Klein, N, Ducker, C, and Cheung, YB
3	Pilot Study on the impact of timing of antimicrobial prophylaxis for elective Caesarean section at term on infant gut microbiome	2021	https://trialsearch.who.int/Trial2.aspx?TrialID=DRKS00025305	exclude	outcomes will be measured but have not been reported	outcomes measured but not yet reported					Bossung, V
2	Meropenem for the treatment of serious bacterial infections in neonates and infants below 90 days of age inclusive	2011	https://trialsearch.who.int/Trial2.aspx?TrialID=EUCTR2011-001515-31-EE	exclude	outcomes of interest not measured	outcomes of interest not measured					Fondazione PENTA Onlus
3	Reduction of intravenous antibiotics in neonates (RAIN) study	2017	https://trialsearch.who.int/Trial2.aspx?TrialID=EUCTR2016-004447-36-NL	exclude	outcomes of interest not measured	outcomes of interest not measured					Hartwig, N
1	Antibiotic prophylaxis for children with recurrent respiratory infections: towards evidence-based guidelines	2018	https://trialsearch.who.int/Trial2.aspx?TrialID=EUCTR2017-003164-13-NL	exclude	outcomes will be measured but have not been reported	outcomes measured but not yet reported					Resarchteam
3	The Runny Ear Study: REST	2018	https://trialsearch.who.int/Trial2.aspx?TrialID=EUCTR2017-003635-10-GB	exclude	outcomes of interest not measured	outcomes of interest not measured					Center for Academic Primary Care
3	The effectiveness, safety and duration of step-down oral antibiotics for children hospitalised with severe pneumonia	2020	https://trialsearch.who.int/Trial2.aspx?TrialID=ISRCTN63115131	exclude	outcomes of interest not measured	outcomes of interest not measured					Sharland, M
1	Antibiotic prophylaxis for recurrent infections (Antibiotische profylaxe voor recidiverende infecties)	2010	https://trialsearch.who.int/Trial2.aspx?TrialID=NTR2219	exclude	unclear if outcome was measured & no outcomes reported	outcomes of interest not measured					de Vries, Esther
2	Metagenomic diagnostics for the simultaneous detection of multiple pathogens in human stool specimens from C√¥te d'Ivoire: A proof-of-concept study	2016	Infection, Genetics and Evolution	exclude	incorrect study design/cross-sectional	cross-sectional/ pooled analysis		40		389-397	Schneeberger, P.H.H. and Becker, S.L. and Pothier, J.F. and Duffy, B. and N'Goran, E.K. and Beuret, C. and Frey, J.E. and Utzinger, J.
2	Indirect effect of oral azithromycin on the gut resistome of untreated children: a randomized controlled trial.	2021	International health	exclude	no direct antibiotic exposure to children	child antibiotic exposure not measured or no comparison group	1876-3405 1876-3413	13	2	130-134	Oldenburg, Catherine E. and Hinterwirth, Armin and Worden, Lee and Si√©, Ali and Dah, Clarisse and Ouermi, Lucienne and Coulibaly, Boubacar and Zhong, Lina and Chen, Cindi and Ruder, Kevin and Lietman, Thomas M. and Keenan, Jeremy D. and Doan, Thuy
1	Antimicrobial Resistance in Humans, Animals, Water and Household Environs in Rural Andean Peru: Exploring Dissemination Pathways through the One Health Lens.	2021	International journal of environmental research and public health	exclude	wrong study design/cross-sectional	cross-sectional/ pooled analysis	1660-4601 1661-7827	18	9		Hartinger, Stella M. and Medina-Pizzali, Maria Luisa and Salmon-Mulanovich, Gabriela and Larson, Anika J. and Pinedo-Bardales, Mar√≠a and Verastegui, Hector and Riberos, Maribel and M√§usezahl, Daniel
1	Brief Report: Cessation of Long-Term Cotrimoxazole Prophylaxis in HIV-Infected Children Does Not Alter the Carriage of Antimicrobial Resistance Genes.	2020	Journal of acquired immune deficiency syndromes (1999)	exclude	incorrect population	incorrect population	1944-7884 1525-4135	85	5	601-605	Francis, Freddy and Gough, Ethan K. and Edens, Thaddeus J. and Berejena, Chipo and Bwakura-Dangarembizi, Mutsawashe and Shonhai, Annie and Nathoo, Kusum J. and Glass, Magdalena and Gibb, Diana M. and Prendergast, Andrew J. and Manges, Amee R.
3	Prophylactic broad-spectrum antibiotics for childhood malnutrition	2018	Journal of clinical and translational science	exclude	abstract only	abstract only				46	Langdon, AE, Sun, X, Isanka, S, Dantas, G,
3	Use of Shotgun Metagenome Sequencing To Detect Fecal Colonization with Multidrug-Resistant Bacteria in Children.	2016	Journal of clinical microbiology	exclude	no antibiotic exposed group	child antibiotic exposure not measured or no comparison group	1098-660X 0095-1137	54	7	1804-1813	Andersen, Heidi and Connolly, Natalia and Bangar, Hansraj and Staat, Mary and Mortensen, Joel and Deburger, Barbara and Haslam, David B.
2	High frequencies of antibiotic resistance genes in infants' meconium and early fecal samples.	2016	Journal of developmental origins of health and disease	exclude	only 1 infant was exposed to an antibiotic	child antibiotic exposure not measured or no comparison group	2040-1752 2040-1744	7	1	35-44	Gosalbes MJ, Vallès Y, Jiménez-Hernández N, Balle C, Riva P, Miravet-Verde S, de Vries LE, Llop S, Agersø Y, Sørensen SJ, Ballester F
3	PCR screening of antimicrobial resistance genes in faecal samples from Australian and Chinese children.	2018	Journal of global antimicrobial resistance	exclude	incorrect population, cross-sectional study	incorrect population	2213-7173 2213-7165	14		178-181	Ravensdale, Joshua T. and Xian, Darren Ten Wei and Wei, Chooi Ming and Lv, Quanjun and Wen, Xiajie and Guo, Jing and Coorey, Ranil and LeSou√´f, Peter and Lu, Fengmin and Zhang, Guicheng and Dykes, Gary A.
1	Comparison of reduced metagenome and 16S rRNA gene sequencing for determination of genetic diversity and mother-child overlap of the gut associated microbiota.	2018	Journal of microbiological methods	exclude	child antibiotic exposure not available	child antibiotic exposure not measured or no comparison group	1872-8359 0167-7012	149		44-52	Ravi, Anuradha and Avershina, Ekaterina and Angell, Inga Leena and Ludvigsen, Jane and Manohar, Prasanth and Padmanaban, Sumathi and Nachimuthu, Ramesh and Snipen, Lars and Rudi, Knut
3	Virulence factors and antibiotic resistance in children with helicobacter pylori gastritis	2014	Journal of Pediatric Gastroenterology and Nutrition	exclude	outcomes of interest not measured	outcomes of interest not measured		58	5	608-612	Karabiber, H. and Selimoglu, M.A. and Otlu, B. and Yildirim, O. and Ozer, A.
3	Targeted probiotic supplementation reduces antibiotic resistance gene carriage in breastfed infants	2018	Journal of pediatric gastroenterology and nutrition	exclude	record not found	record not found		66		874‚Äê	Casaburi, G and Vance, D and Duar, R and Frese, S and Smilowitz, J and Underwood, M
1	Antibiotic prophylaxis and the gastrointestinal resistome in paediatric patients with acute lymphoblastic leukaemia: a cohort study with metagenomic sequencing analysis	2021	LANCET MICROBE	exclude	incorrect population	incorrect population	2666-5247	2	4	E159-E167	Margolis, EB and Hakim, H and Dallas, RH and Allison, KJ and Ferrolino, J and Sun, Y and Pui, CH and Yao, J and Chang, TC and Hayden, RT and Jeha, S and Tuomanen, EI and Tang, L and Rosch, JW and Wolf, J
Reference searching	Microbiome assembly across multiple body sites in low-birthweight infants.	2013	mBio	exclude	wrong outcome	outcomes of interest not measured	2150-7511 (Electronic)	4	6	e00782-13	Costello EK and Carlisle EM and Bik EM and Morowitz MJ and Relman DA
3	Resistance patterns of microbes isolated from gastrointestinal tract	2011	Medical Journal of Indonesia	exclude	outcomes of interest not measured	outcomes of interest not measured		20	2	105-108	Wahid, M.H. and Ningsih, I. and Adib, A.
1	Effects of antibiotic treatment and probiotics on the gut microbiome of 40 infants delivered before term by cesarean section analysed by using 16s rRNA quantitative polymerase chain reaction sequencing	2021	Medical Science Monitor	exclude	outcomes of interest not measured	outcomes of interest not measured		27			Gong, C. and Yang, L. and Liu, K. and Shen, S. and Zhang, Q. and Li, H. and Cheng, Y.
2	Incidence of multidrug-resistant organism among children admitted to pediatric intensive care unit in a developing country	2018	Microbial Drug Resistance	exclude	outcomes of interest not measured	outcomes of interest not measured		24	8	1198-1206	El-Nawawy, A. and Ashraf, G.A. and Antonios, M.A.M. and Meheissen, M.A. and El-Alfy, M.M.R.
1	Antibiotic Resistance Genes in the Gut Microbiota of Children with Autistic Spectrum Disorder as Possible Predictors of the Disease.	2020	Microbial drug resistance (Larchmont, N.Y.)	exclude	no antibiotic exposed group	child antibiotic exposure not measured or no comparison group	1931-8448 1076-6294	26	11	1307-1320	Kovtun, Alexey S. and Averina, Olga V. and Alekseeva, Maria G. and Danilenko, Valery N.
1	Bacterial community structure and functional contributions to emergence of health or necrotizing enterocolitis in preterm infants	2013	MICROBIOME	exclude	child antibiotic exposure not available	child antibiotic exposure not measured or no comparison group	2049-2618	1			Claud, EC and Keegan, KP and Brulc, JM and Lu, L and Bartels, D and Glass, E and Chang, EB and Meyer, F and Antonopoulos, DA
3	The antibiotic resistome and microbiota landscape of refugees from Syria, Iraq and Afghanistan in Germany	2018	Microbiome	exclude	incorrect population	incorrect population		6	1		Häsler, R. and Kautz, C. and Rehman, A. and Podschun, R. and Gassling, V. and Brzoska, P. and Sherlock, J. and Gräsner, J.-T. and Hoppenstedt, G. and Schubert, S. and Ferlinz, A. and Lieb, W. and Laudes, M. and Heinsen, F.-A. and Scholz, J. and Harmsen, D. and Franke, A. and Eisend, S. and Kunze, T. and Fickenscher, H. and Ott, S. and Rosenstiel, P. and Schreiber, S.
2	Impact of investigational microbiota therapeutic RBX2660 on the gut microbiome and resistome revealed by a placebo-controlled clinical trial	2020	MICROBIOME	exclude	incorrect population	incorrect population	2049-2618	8	1		Kwak, S and Choi, J and Hink, T and Reske, KA and Blount, K and Jones, C and Bost, MH and Sun, XQ and Burnham, CAD and Dubberke, ER and Dantas, G and CDC Prevention Epictr Program
3	Recent urbanization in China is correlated with a Westernized microbiome encoding increased virulence and antibiotic resistance genes	2017	MICROBIOME	exclude	incorrect population, cross-sectional study	incorrect population	2049-2618	5			Winglee, K and Howard, AG and Sha, W and Gharaibeh, RZ and Liu, JW and Jin, DH and Fodor, AA and Gordon-Larsen, P
2	Impact of intrapartum antimicrobial prophylaxis upon the intestinal microbiota and the prevalence of antibiotic resistance genes in vaginally delivered full-term neonates.	2017	Microbiome	exclude	no antibiotic exposed group	child antibiotic exposure not measured or no comparison group	2049-2618	5	1	93	Nogacka, Alicja and Salazar, Nuria and Su√°rez, Marta and Milani, Christian and Arboleya, Silvia and Sol√≠s, Gonzalo and Fern√°ndez, Nuria and Alaez, Lidia and Hern√°ndez-Barranco, Ana M. and de Los Reyes-Gavil√°n, Clara G. and Ventura, Marco and Gueimonde, Miguel
1	Cross-Sectional Analysis of the Microbiota of Human Gut and Its Direct Environment in a Household Cohort with High Background of Antibiotic Use	2021	MICROORGANISMS	exclude	incorrect population	incorrect population	2076-2607	9	10		Ngoc, BVT and Bich, HH and Galazzo, G and Viet, DVT and Oomen, M and Minh, TNN and Huy, HT and van Doorn, HR and Wertheim, HFL and Penders, J
1	Bifidobacterial Dominance of the Gut in Early Life and Acquisition of Antimicrobial Resistance.	2018	mSphere	exclude	exposure & outcome information measured but limited exposure-outcome of interest information reported	limited exposure-outcome of interest information reported	2379-5042	3	5		Taft, Diana H. and Liu, Jinxin and Maldonado-Gomez, Maria X. and Akre, Samir and Huda, M. Nazmul and Ahmad, S. M. and Stephensen, Charles B. and Mills, David A.
1	Antibiotic resistance gene diversity and virulence gene diversity are correlated in human gut and environmental microbiomes	2019	mSphere	exclude	incorrect study design/pooled data	cross-sectional/ pooled analysis		4	3		Escudeiro, P. and Pothier, J. and Dionisio, F. and Nogueir, T.
3	Stunted microbiota and opportunistic pathogen colonization in caesarean-section birth.	2019	Nature	exclude	exposure & outcome information measured but limited exposure-outcome of interest information reported	limited exposure-outcome of interest information reported	1476-4687 0028-0836	574	7776	117-121	Shao, Yan and Forster, Samuel C. and Tsaliki, Evdokia and Vervier, Kevin and Strang, Angela and Simpson, Nandi and Kumar, Nitin and Stares, Mark D. and Rodger, Alison and Brocklehurst, Peter and Field, Nigel and Lawley, Trevor D.
1	Antibiotic overuse: Stop the killing of beneficial bacteria	2011	Nature	exclude	incorrect study design/lit review or editorial	editorial or review		476	7361	393-394	Blaser, M.
Reference searching	Metagenome-wide analysis of antibiotic resistance genes in a large cohort of human gut microbiota.	2013	Nature communications	exclude	wrong study design/cross-sectional	cross-sectional/ pooled analysis	2041-1723 (Electronic)	4		2151	Hu Y and Yang X and Qin J and Lu N and Cheng G and Wu N and Pan Y and Li J and Zhu L and Wang X and Meng Z and Zhao F and Liu D and Ma J and Qin N and Xiang C and Xiao Y and Li L and Yang H and Wang J and Yang R and Gao GF and Wang J and Zhu B
3	Rapid MinION profiling of preterm microbiota and antimicrobial-resistant pathogens	2020	NATURE MICROBIOLOGY	exclude	exposure & outcome information measured but limited exposure-outcome of interest information reported	limited exposure-outcome of interest information reported	2058-5276	5	3	430-+	Leggett, RM and Alcon-Giner, C and Heavens, D and Caim, S and Brook, TC and Kujawska, M and Martin, S and Peel, N and Acford-Palmer, H and Hoyles, L and Clarke, P and Hall, LJ and Clark, MD
3	Predicted metabolic pathway distributions in stool bacteria in very-low-birth-weight infants: Potential relationships with NICU faltered growth	2020	Nutrients	exclude	outcomes of interest not measured	outcomes of interest not measured		12	5		Groer, M. and Miller, E.M. and Sarkar, A. and Dishaw, L.J. and Dutra, S.V. and Yoo, J.Y. and Morgan, K. and Ji, M. and Ho, T.
1	Association of the gut microbiota mobilome with hospital location and birth weight in preterm infants.	2017	Pediatric research	exclude	no comparison group	child antibiotic exposure not measured or no comparison group	1530-0447 0031-3998	82	5	829-838	Ravi, Anuradha and Estensmo, Eva Lena F. and L’Abée-Lund , Trine M. L' and Foley, Steven L. and Allgaier, Bernhard and Martin, Camilia R. and Claud, Erika C. and Rudi, Knut
1	Metagenomic analysis reveals reduction in antibiotic resistance gene carriage in breastfed infants supplemented with activated bifidobacterium longum subsp. infantis	2018	Pediatrics	exclude	child antibiotic exposure not available	child antibiotic exposure not measured or no comparison group		142	1		Casaburi, G and Frese, S and Hutton, A and Shaw, C and Smilowitz, J and Underwood, MA
2	Metagenomic analysis reveals reduction in antibiotic resistance genes in breastfed infants fed Bifidobacterium longum subsp. infantis EVC001	2019	Pediatrics	exclude	no antibiotic exposed group	child antibiotic exposure not measured or no comparison group		144	2		Casaburi, G and Smilowitz, J and Underwood, M and Vance, D and Duar, R and Contreras, L and Frese, SA
2	Gut carriage of antimicrobial resistance genes among young children in urban Maputo, Mozambique: Associations with enteric pathogen carriage and environmental risk factors.	2019	PloS one	exclude	child antibiotic exposure not available	child antibiotic exposure not measured or no comparison group	1932-6203	14	11	e0225464	Berendes, David and Knee, Jackie and Sumner, Trent and Capone, Drew and Lai, Amanda and Wood, Anna and Patel, Siddhartha and Nal√°, Rassul and Cumming, Oliver and Brown, Joe
3	Perinatal risk factors for fecal antibiotic resistance gene patterns in pregnant women and their infants.	2020	PloS one	exclude	exposure & outcome information measured but limited exposure-outcome of interest information reported	limited exposure-outcome of interest information reported	1932-6203	15	6	e0234751	Sosa-Moreno, Andrea and Comstock, Sarah S. and Sugino, Kameron Y. and Ma, Teng F. and Paneth, Nigel and Davis, Yelena and Olivero, Rosemary and Schein, Rebecca and Maurer, Joel and Zhang, Lixin
3	Pediatric fecal microbiota harbor diverse and novel antibiotic resistance genes.	2013	PloS one	exclude	incorrect population, cross-sectional study	incorrect population	1932-6203	8	11	e78822	Moore, Aim√©e M. and Patel, Sanket and Forsberg, Kevin J. and Wang, Bin and Bentley, Gayle and Razia, Yasmin and Qin, Xuan and Tarr, Phillip I. and Dantas, Gautam
2	In silico analysis of antibiotic resistance genes in the gut microflora of individuals from diverse geographies and age-groups.	2013	PloS one	exclude	incorrect study design/pooled data	cross-sectional/ pooled analysis	1932-6203	8	12	e83823	Ghosh, Tarini Shankar and Gupta, Sourav Sen and Nair, Gopinath Balakrish and Mande, Sharmila S.
3	The gut as reservoir of antibiotic resistance: microbial diversity of tetracycline resistance in mother and infant.	2011	PloS one	exclude	no comparison group	child antibiotic exposure not measured or no comparison group	1932-6203	6	6	e21644	De Vries LE, Vallès Y, Agersø Y, Vaishampayan PA, García-Montaner A, Kuehl JV, Christensen H, Barlow M, Francino MP.
3	The founder hypothesis: A basis for microbiota resistance, diversity in taxa carriage, and colonization resistance against pathogens	2019	PLoS Pathogens	exclude	incorrect study design/lit review or editorial	editorial or review		15	2		Litvak, Y. and B√§umler, A.J.
3	Risks of Antibiotic Exposures Early in Life on the Developing Microbiome	2015	PLoS Pathogens	exclude	incorrect study design/lit review or editorial	editorial or review		11	7		Schulfer, A. and Blaser, M.J.
Reference searching	Patterned progression of bacterial populations in the premature infant gut.	2014	Proceedings of the National Academy of Sciences of the United States of America	exclude	wrong outcome	outcomes of interest not measured	1091-6490 (Electronic)	111	34	12522-7	La Rosa PS and Warner BB and Zhou Y and Weinstock GM and Sodergren E and Hall-Moore CM and Stevens HJ and Bennett WE Jr and Shaikh N and Linneman LA and Hoffmann JA and Hamvas A and Deych E and Shands BA and Shannon WD and Tarr PI	included in a profile of another study
1	A delicate balance	2018	Science	exclude	incorrect study design/lit review or editorial	editorial or review		360	6384	18-20	Broadfoot, M.
1	Diminution of the gut resistome after a gut microbiota-targeted dietary intervention in obese children.	2016	Scientific reports	exclude	child antibiotic exposure not available	child antibiotic exposure not measured or no comparison group	2045-2322	6		24030	Wu, Guojun and Zhang, Chenhong and Wang, Jing and Zhang, Feng and Wang, Ruirui and Shen, Jian and Wang, Linghua and Pang, Xiaoyan and Zhang, Xiaojun and Zhao, Liping and Zhang, Menghui
2	Metagenomic insights of the infant microbiome community structure and function across multiple sites in the United States.	2021	Scientific reports	exclude	child antibiotic exposure not available	child antibiotic exposure not measured or no comparison group	2045-2322	11	1	1472	Casaburi, Giorgio and Duar, Rebbeca M. and Brown, Heather and Mitchell, Ryan D. and Kazi, Sufyan and Chew, Stephanie and Cagney, Orla and Flannery, Robin L. and Sylvester, Karl G. and Frese, Steven A. and Henrick, Bethany M. and Freeman, Samara L.
2	Gut resistome plasticity in pediatric patients undergoing hematopoietic stem cell transplantation.	2019	Scientific reports	exclude	incorrect population	incorrect population	2045-2322	9	1	5649	D'Amico, Federica and Soverini, Matteo and Zama, Daniele and Consolandi, Clarissa and Severgnini, Marco and Prete, Arcangelo and Pession, Andrea and Barone, Monica and Turroni, Silvia and Biagi, Elena and Brigidi, Patrizia and Masetti, Riccardo and Rampelli, Simone and Candela, Marco
1	DNA microarray analysis reveals that antibiotic resistance-gene diversity in human gut microbiota is age related.	2014	Scientific reports	exclude	no antibiotic exposed group	child antibiotic exposure not measured or no comparison group	2045-2322	4		4302	Lu, Na and Hu, Yongfei and Zhu, Liying and Yang, Xi and Yin, Yeshi and Lei, Fang and Zhu, Yongliang and Du, Qin and Wang, Xin and Meng, Zhiqi and Zhu, Baoli
2	Initial meconium microbiome in Chinese neonates delivered naturally or by cesarean section.	2018	Scientific reports	exclude	no antibiotic exposed group	child antibiotic exposure not measured or no comparison group	2045-2322	8	1	3255	Shi, Yi-Chao and Guo, He and Chen, Jing and Sun, Gang and Ren, Rong-Rong and Guo, Ming-Zhou and Peng, Li-Hua and Yang, Yun-Sheng
3	The commensal infant gut meta-mobilome as a potential reservoir for persistent multidrug resistance integrons.	2015	Scientific reports	exclude	outcomes of interest not measured	outcomes of interest not measured	2045-2322	5		15317	Ravi A, Avershina E, Foley SL, Ludvigsen J, Storrø O, Øien T, Johnsen R, McCartney AL, L’Abée-Lund TM, and Rudi K
2	Effect of co-trimoxazole on mortality in HIV-exposed but uninfected children in Botswana (the Mpepu Study): a double-blind, randomised, placebo-controlled trial	2017	The Lancet Global Health	exclude	outcomes of interest not measured	outcomes of interest not measured		5	5	e491-e500	Lockman, S. and Hughes, M. and Powis, K. and Ajibola, G. and Bennett, K. and Moyo, S. and van Widenfelt, E. and Leidner, J. and McIntosh, K. and Mazhani, L. and Makhema, J. and Essex, M. and Shapiro, R.
3	The Nasopharyngeal and Gut Microbiota in Children in a Pediatric Otolaryngology Practice.	2020	The Pediatric infectious disease journal	exclude	outcomes of interest not measured	outcomes of interest not measured	1532-0987 0891-3668	39	9	e226-e233	Thapa, Santosh and Runge, Jessica Kristel and Venkatachalam, Alamelu and Denne, Carter and Luna, Ruth Ann and Anon, Jack Bryant
3	Short-course antimicrobial therapy for paediatric respiratory infections (SAFER): study protocol for a randomized controlled trial.	2018	Trials	exclude	outcomes of interest not measured	outcomes of interest not measured	1745-6215	19	1	83	Pernica, Jeffrey and Harman, Stuart and Kam, April and Bailey, Jacob and Carciumaru, Redjana and Khan, Sarah and Fulford, Martha and Thabane, Lehana and Slinger, Robert and Main, Cheryl and Smieja, Marek and Loeb, Mark
2	Ertapenem versus standard triple antibiotic therapy for the treatment of perforated appendicitis in pediatric patients: a prospective randomized trial	2014	Zeitschrift fur Kinderchirurgie [Surgery in infancy and childhood]	exclude	outcomes of interest not measured	outcomes of interest not measured		24	5	410-418	Dalgic, N and Karadag, CA and Bayraktar, B and Sancar, M and Kara, O and Pelit, S and Celebi, S and Kafadar, I and Dokucu, AI
